# Supplementary material for: Beyond DSM Categories: Criteria for Biologically Valid Disease Axes in Psychiatry
Source: J Clin Med. 2026 Jun 22;15(12):4830. doi: 10.3390/jcm15124830 (PMC13301616; doi:10.3390/jcm15124830)
Supplement: Supplementary file 1 [file jcm-15-04830-s001.zip]

Archive with 1 entries (1 files):
- jcm-4331559-supplementary.pdf
